# Supplementary material for: Iron Supplementation Delays Aging and Extends Cellular Lifespan through Potentiation of Mitochondrial Function
Source: Cells. 2022 Mar 2;11(5):862. doi: 10.3390/cells11050862 (PMC8909192; doi:10.3390/cells11050862)
Supplement: Supplementary file 1 [file cells-11-00862-s001.zip]

Archive with 1 entries (1 files):
- cells-1566375-supplementary.pdf
